# Supplementary material for: A novel approach for predicting microbe-disease associations by bi-random walk on the heterogeneous network
Source: PLoS One. 2017 Sep 7;12(9):e0184394. doi: 10.1371/journal.pone.0184394 (PMC5589230; doi:10.1371/journal.pone.0184394)
Supplement: S1 File — (ZIP) [file pone.0184394.s001.zip]

Archive with 4 entries (3 files):
- data/disease.txt
- data/knowndiseasemicrobeinteraction.txt
- data/microbe.txt
- data/
