# Supplementary material for: A novel approach for predicting microbe-disease associations by bi-random walk on the heterogeneous network
Source: PLoS One. 2017 Sep 7;12(9):e0184394. doi: 10.1371/journal.pone.0184394 (PMC5589230; doi:10.1371/journal.pone.0184394)
Supplement: S2 File — (ZIP) [file pone.0184394.s002.zip]

Archive with 5 entries (4 files):
- code/BiRWHMDA.m
- code/Similarity.m
- code/normFun.m
- code/readme.txt
- code/
