# Supplementary material for: A novel approach for predicting microbe-disease associations by bi-random walk on the heterogeneous network
Source: PLoS One. 2017 Sep 7;12(9):e0184394. doi: 10.1371/journal.pone.0184394 (PMC5589230; doi:10.1371/journal.pone.0184394)
Supplement: S2 File — (ZIP) [file pone.0184394.s002.zip › code/normFun.m]

function [ result ] = normFun( M )
%normFun: Laplacian normalization

    num = size(M,1);
    nM = zeros(num,num);
    result = zeros(num,num);
    
    for i = 1:num
        nM(i,i) = sum(M(i,:));
    end

    for i = 1:num
        rsum = nM(i,i);
        for j = 1:num
            csum = nM(j,j);
            if((rsum==0)||(csum==0))
                result(i,j) = 0;
            else
                result(i,j) = M(i,j)/sqrt(rsum*csum);
            end
        end
    end
    
end
