# Supplementary material for: A novel approach for predicting microbe-disease associations by bi-random walk on the heterogeneous network
Source: PLoS One. 2017 Sep 7;12(9):e0184394. doi: 10.1371/journal.pone.0184394 (PMC5589230; doi:10.1371/journal.pone.0184394)
Supplement: S3 File — (ZIP) [file pone.0184394.s003.zip]

Archive with 40 entries (39 files):
- results/
- results/Allergic asthma.txt
- results/Allergic sensitization.txt
- results/Allergy.txt
- results/Asthma.txt
- results/Atopic dermatitis.txt
- results/Atopic sensitisation.txt
- results/Atopy.txt
- results/Bacterial Vaginosis.txt
- results/COPD.txt
- results/Clostridium difficile infection(CDI).txt
- results/Colon cancer.txt
- results/Colorectal carcinoma.txt
- results/Constipation Irritable bowel syndrome(IBS).txt
- results/Crohn's disease(CD).txt
- results/Cystic fibrosis.txt
- results/Diarrhea Irritable bowel syndrome(IBS).txt
- results/Eczema.txt
- results/Gastric and duodenal ulcer.txt
- results/Gastro-oesophageal reflux.txt
- results/Guttate psoriasis.txt
- results/Ileal Crohn's disease(CD).txt
- results/Infectious colitis.txt
- results/Inflammatory bowel disease(IBD).txt
- results/Irritable bowel syndrome(IBS).txt
- results/Kidney stones.txt
- results/Liver cirrhosis.txt
- results/Necrotizing Enterocolitis.txt
- results/New-onset untreated rheumatoid arthrits.txt
- results/Obesity.txt
- results/Periodontal.txt
- results/Psoriasis.txt
- results/Recurrent wheeze.txt
- results/Rheumatoid arthrits.txt
- results/Skin and mucosal infections.txt
- results/Systemic inflammatory response syndrome.txt
- results/Type 1 diabetes.txt
- results/Type 2 diabetes.txt
- results/Ulcerative colitis.txt
- results/Whipple's disease.txt
