# Supplementary material for: A novel approach for predicting microbe-disease associations by bi-random walk on the heterogeneous network
Source: PLoS One. 2017 Sep 7;12(9):e0184394. doi: 10.1371/journal.pone.0184394 (PMC5589230; doi:10.1371/journal.pone.0184394)
Supplement: S3 File — (ZIP) [file pone.0184394.s003.zip › results/Crohn's disease(CD).txt]

Alistipes finegoldii
Alistipes putredinis
Bacteroides eggerthii
Bacteroides finegoldii
Bacteroides sp. D20
Bilophila
Bilophila wadsworthia
Enterococcus faecalis
Eubacterium hallii
Holdemania
Lachnospira
Lactobacillus salivarius
Odoribacter splanchnicus
Parabacteroides distasonis
Parabacteroides merdae
Roseburia hominis
Roseburia intestinalis
Ruminococcus gnavus
Streptococcus anginosus
Streptococcus parasanguinis
Streptococcus salivarius
Streptococcus vestibularis
Veillonella atypica
Veillonella dispar
Veillonella parvula
Bacilli
Bacteroides fragilis
Aerococcus
Atopobium
Atopobium vaginae
Candidate division TM7
Eggerthella
Gardnerella
Gardnerella vaginalis
Lactobacillus  crispatus
Lactobacillus iners
Leptotrichia
Leptotrichia amnionii
Mobiluncus
Olsenella
Papillibacter
Porphyromonas uenonis
Streptobacillus
Megasphaera
Coprococcus
Dorea
Haemophilus parainfluenzae
Pasteurellaceae
Ruminococcus
Streptococcaceae
Enterobacter aerogenes
Enterobacter hormaechei
Klebsiella pneumoniae
Shigella dysenteriae
Acidobacteriaceae
Aeromonadaceae
Alteromonadaceae
Anaerovorax
Bacillaceae
Bifidobacterium catenulatum
Cellulomonadaceae
Clostridiaceae
Clostridium cocleatum
Desulfobacteraceae
Desulfovibrionaceae
Nitrospiraceae
Paenibacillaceae
Peptostreptococcaceae
Polyangiaceae
Promicromonosporaceae
Ruminococcus productus
Syntrophobacteraceae
Thiotrichaceae
Oxalobacter formigenes
Prevotella copri
Tropheryma whipplei
Tannerella
Fusobacterium nucleatum
Propionibacterium
Propionibacterium acnes
Desulfovibrio
Acinetobacter
Corynebacterium
Clostridium
Alcaligenaceae
Coriobacteriaceae
Erysipelotrichaceae
Methanobrevibacter smithii
Verrucomicrobiaceae
Pseudomonas
Dietzia maris
Staphylococcus epidermidis
Comamonadaceae
Oxalobacteraceae
Sphingomonadaceae
Actinomyces
Porphyromonas gingivalis
Selenomonas
Treponema
Lysobacter
Rickettsiales
Streptococcus mitis
Xanthomonas
Betaproteobacteria
Enterococcus
Eubacterium eligens
Eubacterium rectale
Faecalibacterium
Odoribacter
Phascolarctobacterium
Roseburia
Subdoligranulum
Gammaproteobacteria
Acetonema
Actinobacillus
Aggregatibacter
Akkermansia
Anaerofilum
Anaerostipes
Anaerotruncus
Bacillus
Bacterium 08.96.4
Bacterium ASF500
Bacterium B4C2-5
Bacterium Ba2
Bacterium C15
Bacterium G100VIII
Bacterium ic1214
Bacterium ic1258
Bacterium ic1292
Bacterium ic1296
Bacterium ic1311
Bacterium ic1379
Bacterium ic1391
Bacterium MB7-1
Bacterium mpn-isolate group 19
Bacterium mpn-isolate group 22
Bacterium mpn-isolate group 24
Bacterium mpn-isolate group 27
Bacterium mpn-isolate group 5
Bacterium 'New Zealand B'
Bacterium str. 31285
Bacterium YE62
Bacterium YE64
Bacteroidaceae bacterium Smarlab 3301643
Bacteroides sp. CJ78
Bacteroides thetaiotaomicron
Bovine rumen bacterium JPR13
Brenneria
Burkholderiales bacterium Smarlab 3302047
Butyrate-producing bacterium ART55/1
Butyrate-producing bacterium L1-810
Butyrate-producing bacterium L1-952
Butyrate-producing bacterium L2-50
Butyrate-producing bacterium M104/1
Butyrate-producing bacterium M21/2
Butyrate-producing bacterium M50/1
Butyrate-producing bacterium P607
Butyrate-producing bacterium PH05YB02
Butyrate-producing bacterium Ph07AY02
Butyrate-producing bacterium PH07AY3
Butyrate-producing bacterium PH07AY5
Butyrate-producing bacterium PH07BY04
Butyrate-producing bacterium SL6/1/1
Butyrate-producing bacterium SM4/1
Butyrate-producing bacterium SR1/1
Butyrate-producing bacterium SR1/5
Butyrate-producing bacterium SS2/1
Butyrate-producing bacterium SSC/2
Butyrate-producing bacterium T2-132
Clostridia bacterium TSW07CA7
Clostridiaceae bacterium bSSV31
Clostridiaceae bacterium LEMV63
Clostridiaceae bacterium SH032
Clostridiaceae bacterium SK061
Clostridiales bacterium 80/3
Clostridiales bacterium A2-162
Clostridiales bacterium AHT16
Clostridiales bacterium L2-14
Clostridium innocuum
Clostridium ramosum
Clostridium spiroforme
Collinsella
Coprobacillus
Cronobacter
Dehalobacterium
Desulfotomaculum
Dialister
Dysgonomonas
Edwardsiella
Enterobacter
Erwinia
Erysipelothrix
Escherichia
Eubacterium tortuosum
Firmicutes bacterium EG14
Firmicutes str. C29
Gram-negative bacterium cL10-2b-4
Hafnia
Human intestinal firmicute CB47
Human intestinal firmicute CO13
Human intestinal firmicute CO19
Human intestinal firmicute CO2
Human intestinal firmicute CO35
Human intestinal firmicute CO4
Human intestinal firmicute CS26
Lachnobacterium
Lachnospiraceae bacterium A2
Lactococcus
Mannheimia
Mastodon intestinal bacterium AN-22-6
Mogibacterium
Oligella
Oscillibacter
Oscillospira
Oscillospiraceae bacterium NML 061048
Pantoea
Pasteurella
Pectobacterium
Peptostreptococcus
Pusillimonas
Rumen bacterium 8/94-32
Rumen bacterium R-7
Rumen bacterium R-9
Salmonella
Segmented filamentous bacterium
Serratia
Shigella
Solobacterium
Sutterella
Swine fecal bacterium FPC67
Swine fecal bacterium FPC70
Swine fecal bacterium RF3E-Xyl1
Swine fecal bacterium SD-Pec1
Swine manure pit bacterium PPC108
Tenericutes
Terrahaemophilus
Unidentified bacterium ZF3
Verrucomicrobia
Verrucomicrobia bacterium MS-F-88
Vibrio
Yersinia
Eubacterium
Collinsella aerofaciens
Prevotellaceae
Coxiellaceae
Eubacteriaceae
Fusobacteria
Shuttleworthia
Burkholderia
Stenotrophomonas maltophilia
Alistipes
Parabacteroides
Citrobacter
Lachnospiraceae
Rikenellaceae
Ruminococcaceae
Porphyromonas
Clostridium coccoides
Klebsiella
Staphylococcus
Bacteroidaceae
Veillonella
Porphyromonadaceae
Fusobacterium
Streptococcus
Bifidobacterium
Clostridium difficile
Clostridia
Bacteroides
Staphylococcus aureus
Bacteroidetes
Helicobacter pylori
Lactobacillus
Prevotella
Actinobacteria
Haemophilus
Proteobacteria
