# Supplementary material for: A novel approach for predicting microbe-disease associations by bi-random walk on the heterogeneous network
Source: PLoS One. 2017 Sep 7;12(9):e0184394. doi: 10.1371/journal.pone.0184394 (PMC5589230; doi:10.1371/journal.pone.0184394)
Supplement: S3 File — (ZIP) [file pone.0184394.s003.zip › results/Type 1 diabetes.txt]

Verrucomicrobiaceae
Fusobacterium nucleatum
Actinomyces
Porphyromonas gingivalis
Selenomonas
Treponema
Alistipes finegoldii
Alistipes putredinis
Bacteroides eggerthii
Bacteroides finegoldii
Bacteroides sp. D20
Bilophila
Bilophila wadsworthia
Enterococcus faecalis
Eubacterium hallii
Holdemania
Lachnospira
Lactobacillus salivarius
Odoribacter splanchnicus
Parabacteroides distasonis
Parabacteroides merdae
Roseburia hominis
Roseburia intestinalis
Ruminococcus gnavus
Streptococcus anginosus
Streptococcus parasanguinis
Streptococcus salivarius
Streptococcus vestibularis
Veillonella atypica
Veillonella dispar
Veillonella parvula
Desulfovibrio
Enterobacter aerogenes
Enterobacter hormaechei
Klebsiella pneumoniae
Shigella dysenteriae
Pseudomonas
Propionibacterium
Propionibacterium acnes
Oxalobacter formigenes
Prevotella copri
Tropheryma whipplei
Bacteroidales
Enterococcus faecium
Erysipelotrichales
Acinetobacter
Corynebacterium
Oxalobacteraceae
Sphingomonadaceae
Dietzia maris
Staphylococcus epidermidis
Alcaligenaceae
Coriobacteriaceae
Erysipelotrichaceae
Methanobrevibacter smithii
Lysobacter
Rickettsiales
Streptococcus mitis
Xanthomonas
Aerococcus
Atopobium
Atopobium vaginae
Candidate division TM7
Eggerthella
Gardnerella
Gardnerella vaginalis
Lactobacillus  crispatus
Lactobacillus iners
Leptotrichia
Leptotrichia amnionii
Mobiluncus
Olsenella
Papillibacter
Porphyromonas uenonis
Streptobacillus
Acidobacteriaceae
Aeromonadaceae
Alteromonadaceae
Anaerovorax
Bacillaceae
Bifidobacterium catenulatum
Cellulomonadaceae
Clostridiaceae
Clostridium cocleatum
Desulfobacteraceae
Desulfovibrionaceae
Nitrospiraceae
Paenibacillaceae
Peptostreptococcaceae
Polyangiaceae
Promicromonosporaceae
Ruminococcus productus
Syntrophobacteraceae
Thiotrichaceae
Clostridium leptum
Tannerella
Enterococcus
Coprococcus
Dorea
Haemophilus parainfluenzae
Pasteurellaceae
Ruminococcus
Streptococcaceae
Bacilli
Fusobacteriaceae
Veillonellaceae
Megasphaera
Escherichia coli
Burkholderia
Gammaproteobacteria
Stenotrophomonas maltophilia
Betaproteobacteria
Clostridiales
Prevotellaceae
Coxiellaceae
Clostridium
Faecalibacterium prausnitzii
Staphylococcus
Staphylococcus aureus
Enterobacteriaceae
Clostridium coccoides
Helicobacter pylori
Clostridium difficile
