# Supplementary material for: A novel approach for predicting microbe-disease associations by bi-random walk on the heterogeneous network
Source: PLoS One. 2017 Sep 7;12(9):e0184394. doi: 10.1371/journal.pone.0184394 (PMC5589230; doi:10.1371/journal.pone.0184394)
Supplement: S3 File — (ZIP) [file pone.0184394.s003.zip › results/Whipple's disease.txt]

Yersinia
Xanthomonas
Vibrio
Verrucomicrobiaceae
Verrucomicrobia bacterium MS-F-88
Verrucomicrobia
Veillonellaceae
Veillonella parvula
Veillonella dispar
Veillonella atypica
Veillonella
Unidentified bacterium ZF3
Treponema
Thiotrichaceae
Terrahaemophilus
Tenericutes
Tannerella
Syntrophobacteraceae
Swine manure pit bacterium PPC108
Swine fecal bacterium SD-Pec1
Swine fecal bacterium RF3E-Xyl1
Swine fecal bacterium FPC70
Swine fecal bacterium FPC67
Sutterella
Subdoligranulum
Streptococcus vestibularis
Streptococcus salivarius
Streptococcus parasanguinis
Streptococcus mitis
Streptococcus anginosus
Streptococcus
Streptococcaceae
Streptobacillus
Stenotrophomonas maltophilia
Staphylococcus epidermidis
Staphylococcus aureus
Staphylococcus
Sphingomonadaceae
Solobacterium
Shuttleworthia
Shigella dysenteriae
Shigella
Serratia
Selenomonas
Segmented filamentous bacterium
Salmonella
Ruminococcus productus
Ruminococcus gnavus
Ruminococcus
Ruminococcaceae
Rumen bacterium R-9
Rumen bacterium R-7
Rumen bacterium 8/94-32
Roseburia intestinalis
Roseburia hominis
Roseburia
Rikenellaceae
Rickettsiales
Pusillimonas
Pseudomonas
Proteobacteria
Propionibacterium acnes
Propionibacterium
Promicromonosporaceae
Prevotellaceae
Prevotella copri
Prevotella
Porphyromonas uenonis
Porphyromonas gingivalis
Porphyromonas
Porphyromonadaceae
Polyangiaceae
Phascolarctobacterium
Peptostreptococcus
Peptostreptococcaceae
Pectobacterium
Pasteurellaceae
Pasteurella
Parabacteroides merdae
Parabacteroides distasonis
Parabacteroides
Papillibacter
Pantoea
Paenibacillaceae
Oxalobacteraceae
Oxalobacter formigenes
Oscillospiraceae bacterium NML 061048
Oscillospira
Oscillibacter
Olsenella
Oligella
Odoribacter splanchnicus
Odoribacter
Nitrospiraceae
Mogibacterium
Mobiluncus
Methanobrevibacter smithii
Megasphaera
Mastodon intestinal bacterium AN-22-6
Mannheimia
Lysobacter
Leptotrichia amnionii
Leptotrichia
Lactococcus
Lactobacillus salivarius
Lactobacillus iners
Lactobacillus  crispatus
Lactobacillus
Lachnospiraceae bacterium A2
Lachnospiraceae
Lachnospira
Lachnobacterium
Klebsiella pneumoniae
Klebsiella
Human intestinal firmicute CS26
Human intestinal firmicute CO4
Human intestinal firmicute CO35
Human intestinal firmicute CO2
Human intestinal firmicute CO19
Human intestinal firmicute CO13
Human intestinal firmicute CB47
Holdemania
Helicobacter pylori
Hafnia
Haemophilus parainfluenzae
Haemophilus
Gram-negative bacterium cL10-2b-4
Gardnerella vaginalis
Gardnerella
Gammaproteobacteria
Fusobacterium nucleatum
Fusobacterium
Fusobacteriaceae
Fusobacteria
Firmicutes str. C29
Firmicutes bacterium EG14
Firmicutes
Faecalibacterium prausnitzii
Faecalibacterium
Eubacterium tortuosum
Eubacterium rectale
Eubacterium hallii
Eubacterium eligens
Eubacterium
Eubacteriaceae
Escherichia coli
Escherichia
Erysipelotrichales
Erysipelotrichaceae
Erysipelothrix
Erwinia
Enterococcus faecium
Enterococcus faecalis
Enterococcus
Enterobacteriaceae
Enterobacter hormaechei
Enterobacter aerogenes
Enterobacter
Eggerthella
Edwardsiella
Dysgonomonas
Dorea
Dietzia maris
Dialister
Desulfovibrionaceae
Desulfovibrio
Desulfotomaculum
Desulfobacteraceae
Dehalobacterium
Cronobacter
Coxiellaceae
Corynebacterium
Coriobacteriaceae
Coprococcus
Coprobacillus
Comamonadaceae
Collinsella aerofaciens
Collinsella
Clostridium spiroforme
Clostridium ramosum
Clostridium leptum
Clostridium innocuum
Clostridium difficile
Clostridium cocleatum
Clostridium coccoides
Clostridium
Clostridiales bacterium L2-14
Clostridiales bacterium AHT16
Clostridiales bacterium A2-162
Clostridiales bacterium 80/3
Clostridiales
Clostridiaceae bacterium SK061
Clostridiaceae bacterium SH032
Clostridiaceae bacterium LEMV63
Clostridiaceae bacterium bSSV31
Clostridiaceae
Clostridia bacterium TSW07CA7
Clostridia
Citrobacter
Cellulomonadaceae
Candidate division TM7
Butyrate-producing bacterium T2-132
Butyrate-producing bacterium SSC/2
Butyrate-producing bacterium SS2/1
Butyrate-producing bacterium SR1/5
Butyrate-producing bacterium SR1/1
Butyrate-producing bacterium SM4/1
Butyrate-producing bacterium SL6/1/1
Butyrate-producing bacterium PH07BY04
Butyrate-producing bacterium PH07AY5
Butyrate-producing bacterium PH07AY3
Butyrate-producing bacterium Ph07AY02
Butyrate-producing bacterium PH05YB02
Butyrate-producing bacterium P607
Butyrate-producing bacterium M50/1
Butyrate-producing bacterium M21/2
Butyrate-producing bacterium M104/1
Butyrate-producing bacterium L2-50
Butyrate-producing bacterium L1-952
Butyrate-producing bacterium L1-810
Butyrate-producing bacterium ART55/1
Burkholderiales bacterium Smarlab 3302047
Burkholderia
Brenneria
Bovine rumen bacterium JPR13
Bilophila wadsworthia
Bilophila
Bifidobacterium catenulatum
Bifidobacterium
Betaproteobacteria
Bacteroidetes
Bacteroides vulgatus
Bacteroides uniformis
Bacteroides thetaiotaomicron
Bacteroides sp. D20
Bacteroides sp. CJ78
Bacteroides ovatus
Bacteroides fragilis
Bacteroides finegoldii
Bacteroides eggerthii
Bacteroides
Bacteroidales
Bacteroidaceae bacterium Smarlab 3301643
Bacteroidaceae
Bacterium YE64
Bacterium YE62
Bacterium str. 31285
Bacterium 'New Zealand B'
Bacterium mpn-isolate group 5
Bacterium mpn-isolate group 27
Bacterium mpn-isolate group 24
Bacterium mpn-isolate group 22
Bacterium mpn-isolate group 19
Bacterium MB7-1
Bacterium ic1391
Bacterium ic1379
Bacterium ic1311
Bacterium ic1296
Bacterium ic1292
Bacterium ic1258
Bacterium ic1214
Bacterium G100VIII
Bacterium C15
Bacterium Ba2
Bacterium B4C2-5
Bacterium ASF500
Bacterium 08.96.4
Bacillus
Bacilli
Bacillaceae
Atopobium vaginae
Atopobium
Anaerovorax
Anaerotruncus
Anaerostipes
Anaerofilum
Alteromonadaceae
Alistipes putredinis
Alistipes finegoldii
Alistipes
Alcaligenaceae
Akkermansia
Aggregatibacter
Aeromonadaceae
Aerococcus
Actinomyces
Actinobacteria
Actinobacillus
Acinetobacter
Acidobacteriaceae
Acetonema
